# Supplementary material for: Common Variants in Left/Right Asymmetry Genes and Pathways Are Associated with Relative Hand Skill
Source: PLoS Genet. 2013 Sep 12;9(9):e1003751. doi: 10.1371/journal.pgen.1003751 (PMC3772043; doi:10.1371/journal.pgen.1003751)
Supplement: Table S1 — A list of SNPs with P≤1×10−4 from the relative hand skill GWAS meta-analysis in individuals with RD (n = 728). All the genes within 100 kb to the left or right of the SNP are listed, if no gene is present, it is denoted by a dash. EAF = Effect Allele Frequency, β = effect size (standard deviation shift per copy of the effect allele, 95 percent confidence intervals included), SE = standard error. (XLSX) [file pgen.1003751.s005.xlsx]

## Sheet: P1x10-4_mapped_latex_gwama_1000
Chr	Position	Marker	EAF	β	β 95U	β 95L	SE	P	Gene	Left Gene(s)	Right Gene(s)
15	101865472	rs7182874	0.71	-0.37	-0.5	-0.24	0.064	8.68e-09	PCSK6	VIMP,LOC100507472,CHSY1,SNRPA1	-
15	101863989	rs4965830	0.71	-0.37	-0.49	-0.24	0.064	1.13e-08	PCSK6	VIMP,LOC100507472,CHSY1,SNRPA1	-
15	101869185	rs752028	0.7	-0.34	-0.47	-0.22	0.063	5.02e-08	PCSK6	VIMP,LOC100507472,CHSY1,SNRPA1	-
15	101875123	rs11855415	0.77	-0.37	-0.5	-0.24	0.068	6.96e-08	PCSK6	VIMP,LOC100507472,CHSY1,SNRPA1	-
15	101863289	rs1871978	0.75	-0.35	-0.48	-0.22	0.067	1.23e-07	PCSK6	VIMP,LOC100507472,CHSY1,SNRPA1	-
15	101863573	rs9806256	0.74	-0.35	-0.48	-0.22	0.067	1.7e-07	PCSK6	VIMP,LOC100507472,CHSY1,SNRPA1	-
15	101862163	rs3825921	0.62	-0.27	-0.39	-0.16	0.06	4.69e-06	PCSK6	VIMP,LOC100507472,CHSY1,SNRPA1	-
17	70584265	rs718073	0.84	0.35	0.2	0.5	0.077	4.7e-06	LOC100499467	-	SLC39A11,LINC00511
17	70584327	rs718072	0.84	0.35	0.2	0.5	0.077	5.96e-06	LOC100499467	-	SLC39A11,LINC00511
17	10567483	rs169313	0.44	0.25	0.14	0.35	0.055	8.28e-06	-	MYH3	MAGOH2,SCO1,TMEM220,C17orf48
17	70587320	rs2537985	0.84	0.34	0.19	0.49	0.077	9.57e-06	LOC100499467	-	SLC39A11,LINC00511
4	61966273	rs4599440	0.8	-0.31	-0.44	-0.17	0.069	1.1e-05	-	-	-
15	101876416	rs2086678	0.54	-0.25	-0.36	-0.14	0.057	1.34e-05	PCSK6	VIMP,LOC100507472,CHSY1,SNRPA1	-
16	62849577	rs2962457	0.78	0.29	0.16	0.42	0.066	1.45e-05	-	-	-
1	119150184	rs4659111	0.51	-0.24	-0.36	-0.13	0.057	1.51e-05	-	-	-
16	62815924	rs2962469	0.79	0.29	0.16	0.42	0.067	1.58e-05	-	-	-
17	10565791	rs201608	0.44	0.24	0.13	0.34	0.055	1.58e-05	-	MYH3	MAGOH2,SCO1,TMEM220,C17orf48
17	10563050	rs201611	0.44	0.24	0.13	0.35	0.055	1.59e-05	-	MYH3	MAGOH2,SCO1,TMEM220,C17orf48
17	10562314	rs201612	0.44	0.24	0.13	0.35	0.056	1.69e-05	-	MYH3	MAGOH2,SCO1,TMEM220,C17orf48
16	62840744	rs2408330	0.78	0.29	0.16	0.42	0.067	1.7e-05	-	-	-
16	62794811	rs2052871	0.78	0.28	0.15	0.41	0.066	1.75e-05	-	-	-
16	62796921	rs2962461	0.78	0.28	0.15	0.41	0.066	1.76e-05	-	-	-
4	61967025	rs7439943	0.79	-0.3	-0.44	-0.17	0.071	1.8e-05	-	-	-
16	62798852	rs2962462	0.78	0.28	0.15	0.41	0.066	1.81e-05	-	-	-
17	80563659	rs11078005	0.58	-0.25	-0.36	-0.13	0.058	1.84e-05	-	FOXK2	WDR45L,RAB40B
9	4309006	rs4567095	0.31	-0.24	-0.36	-0.13	0.057	2.11e-05	-	GLIS3	-
1	119117474	rs10754383	0.5	-0.24	-0.35	-0.13	0.057	2.35e-05	-	-	-
15	101887794	rs1030	0.67	-0.25	-0.37	-0.14	0.06	2.44e-05	PCSK6	VIMP,LOC100507472,CHSY1,SNRPA1	-
7	5528883	rs4724701	0.45	0.23	0.12	0.33	0.054	2.45e-05	FBXL18	TNRC18	ACTB,MIR589
10	6470994	rs17299670	0.1	0.43	0.23	0.62	0.1	2.48e-05	PRKCQ	LOC399715	-
15	101886755	rs7175368	0.67	-0.25	-0.37	-0.13	0.06	2.54e-05	PCSK6	VIMP,LOC100507472,CHSY1,SNRPA1	-
11	19953089	rs17612287	0.12	-0.39	-0.57	-0.21	0.093	2.59e-05	NAV2	-	NAV2
20	46794500	rs707510	0.75	0.29	0.15	0.42	0.068	2.59e-05	-	-	-
15	101889075	rs10152965	0.68	-0.26	-0.37	-0.14	0.061	2.65e-05	PCSK6	VIMP,LOC100507472,CHSY1,SNRPA1	-
16	62816545	rs2962470	0.78	0.28	0.15	0.41	0.066	2.68e-05	-	-	-
1	119157211	rs1742854	0.51	-0.24	-0.35	-0.13	0.056	2.84e-05	-	-	-
3	118408200	rs6765745	0.082	0.43	0.23	0.63	0.1	2.87e-05	-	-	-
1	119146884	rs12137431	0.51	-0.24	-0.35	-0.13	0.056	2.98e-05	-	-	-
1	119153953	rs10157240	0.51	-0.24	-0.35	-0.13	0.057	2.99e-05	-	-	-
1	119152617	rs10923630	0.51	-0.24	-0.35	-0.12	0.057	3.06e-05	-	-	-
7	5529922	rs4077245	0.45	0.23	0.12	0.34	0.055	3.06e-05	FBXL18	TNRC18	ACTB,MIR589
1	119123811	rs1343298	0.51	-0.24	-0.35	-0.13	0.057	3.08e-05	-	-	-
1	119138227	rs4659105	0.51	-0.24	-0.35	-0.12	0.057	3.1e-05	-	-	-
1	119139697	rs12138163	0.51	-0.24	-0.35	-0.12	0.057	3.1e-05	-	-	-
1	119140388	rs4658990	0.51	-0.24	-0.35	-0.12	0.057	3.1e-05	-	-	-
1	119143773	rs4463652	0.51	-0.24	-0.35	-0.12	0.057	3.1e-05	-	-	-
1	119144432	rs10802047	0.51	-0.24	-0.35	-0.12	0.057	3.1e-05	-	-	-
1	119126331	rs1911166	0.51	-0.24	-0.35	-0.12	0.057	3.11e-05	-	-	-
1	119142879	rs4659109	0.51	-0.24	-0.35	-0.12	0.057	3.15e-05	-	-	-
1	119148939	rs12120076	0.51	-0.24	-0.35	-0.12	0.057	3.16e-05	-	-	-
15	101874841	rs12900794	0.55	-0.24	-0.35	-0.13	0.057	3.16e-05	PCSK6	VIMP,LOC100507472,CHSY1,SNRPA1	-
1	119285701	rs12039075	0.13	0.36	0.19	0.53	0.087	3.19e-05	-	-	-
11	35496605	rs7478896	0.27	0.27	0.14	0.4	0.065	3.23e-05	PAMR1	SLC1A2	-
11	35496766	rs1878379	0.27	0.27	0.14	0.4	0.065	3.23e-05	PAMR1	SLC1A2	-
1	119282172	rs17022367	0.12	0.36	0.19	0.53	0.087	3.3e-05	-	-	-
16	62802151	rs974873	0.8	0.28	0.15	0.41	0.068	3.42e-05	-	-	-
7	5524805	rs10216189	0.45	0.22	0.12	0.33	0.054	3.48e-05	FBXL18	TNRC18	ACTB,MIR589
13	46357125	rs7491319	0.096	0.44	0.23	0.65	0.11	3.53e-05	SIAH3	SPERT	-
20	46795039	rs707511	0.75	0.28	0.15	0.41	0.068	3.55e-05	-	-	-
11	35497059	rs7106288	0.27	0.27	0.14	0.39	0.065	3.85e-05	PAMR1	SLC1A2	-
1	119149428	rs10802049	0.51	-0.23	-0.34	-0.12	0.056	3.88e-05	-	-	-
18	66574279	rs7238095	0.54	0.24	0.12	0.35	0.057	3.93e-05	CCDC102B	-	-
10	12597458	rs10906166	0.4	-0.23	-0.33	-0.12	0.055	3.98e-05	CAMK1D	-	MIR4480
10	12597108	rs2296754	0.4	-0.23	-0.34	-0.12	0.056	4.03e-05	CAMK1D	-	MIR4480
11	35500365	rs4638283	0.27	0.27	0.14	0.4	0.065	4.2e-05	PAMR1	SLC1A2	-
12	69394708	rs4913485	0.33	0.25	0.13	0.37	0.061	4.2e-05	-	CPM	-
10	12598308	rs10906170	0.4	-0.22	-0.33	-0.12	0.055	4.28e-05	CAMK1D	-	MIR4480
7	5532657	rs4560713	0.46	0.22	0.12	0.33	0.054	4.42e-05	FBXL18	TNRC18	ACTB,MIR589,FSCN1
16	62783969	rs2860547	0.8	0.29	0.15	0.43	0.071	4.48e-05	-	-	-
21	28293800	rs2830581	0.16	-0.31	-0.46	-0.16	0.077	4.49e-05	ADAMTS5	ADAMTS1	MIR4759
7	5527714	rs7799970	0.45	0.22	0.12	0.33	0.055	4.52e-05	FBXL18	TNRC18	ACTB,MIR589
11	35499434	rs938655	0.28	0.26	0.14	0.39	0.065	4.55e-05	PAMR1	SLC1A2	-
17	10561870	rs201613	0.45	0.23	0.12	0.34	0.057	4.76e-05	-	MYH3	MAGOH2,SCO1,TMEM220,C17orf48
11	35497733	rs11033141	0.28	0.26	0.14	0.39	0.065	4.92e-05	PAMR1	SLC1A2	-
16	62885276	rs1364242	0.82	0.29	0.15	0.43	0.071	4.96e-05	-	-	-
11	35495997	rs16927509	0.28	0.26	0.14	0.39	0.065	5.06e-05	PAMR1	SLC1A2	-
11	35495951	rs16927508	0.28	0.26	0.14	0.39	0.065	5.15e-05	PAMR1	SLC1A2	-
6	11216700	rs9357087	0.83	-0.31	-0.45	-0.16	0.076	5.19e-05	NEDD9	C6orf228	-
15	101863132	rs1871976	0.69	-0.26	-0.38	-0.13	0.063	5.21e-05	PCSK6	VIMP,LOC100507472,CHSY1,SNRPA1	-
15	101883427	rs11852754	0.69	-0.25	-0.37	-0.13	0.062	5.23e-05	PCSK6	VIMP,LOC100507472,CHSY1,SNRPA1	-
16	62886440	rs1366539	0.82	0.29	0.15	0.43	0.071	5.24e-05	-	-	-
4	93376231	rs4389540	0.86	0.33	0.17	0.49	0.082	5.46e-05	GRID2	-	-
8	90067276	rs11989778	0.64	0.26	0.13	0.39	0.065	5.46e-05	-	-	-
8	117945597	rs1446535	0.22	0.31	0.16	0.47	0.078	5.55e-05	-	RAD21-AS1,MIR3610,RAD21	SLC30A8,AARD
11	35499894	rs7102175	0.28	0.26	0.13	0.39	0.065	5.64e-05	PAMR1	SLC1A2	-
11	35495441	rs1996369	0.29	0.26	0.13	0.39	0.065	5.68e-05	PAMR1	SLC1A2	-
8	14846014	rs2046099	0.4	-0.23	-0.34	-0.12	0.057	5.69e-05	SGCZ	-	-
20	46797493	rs626078	0.75	0.27	0.14	0.4	0.068	5.89e-05	-	-	-
1	119261698	rs6688928	0.13	0.34	0.17	0.5	0.084	5.95e-05	-	-	-
10	3807852	rs4259743	0.084	-0.42	-0.62	-0.21	0.1	6.03e-05	-	-	KLF6
1	119367975	rs1766799	0.13	0.35	0.18	0.52	0.087	6.05e-05	-	-	TBX15
20	61749531	rs8116038	0.74	0.26	0.13	0.38	0.064	6.08e-05	-	LINC00029,LOC63930,LOC100144597,HAR1A,HAR1B	YTHDF1,MIR124-3
2	180568986	rs2008230	0.27	-0.27	-0.39	-0.14	0.066	6.14e-05	ZNF385B	-	-
10	64755609	rs12784493	0.091	0.38	0.19	0.57	0.095	6.22e-05	-	-	-
20	46799262	rs228203	0.75	0.27	0.14	0.4	0.068	6.35e-05	-	-	-
20	46800269	rs228210	0.75	0.27	0.14	0.4	0.067	6.37e-05	-	-	-
20	46802424	rs228221	0.75	0.27	0.14	0.4	0.067	6.37e-05	-	-	-
20	46803690	rs228228	0.75	0.27	0.14	0.4	0.067	6.37e-05	-	-	-
20	46804271	rs6063221	0.75	0.27	0.14	0.4	0.067	6.37e-05	-	-	-
20	46798882	rs228200	0.75	0.27	0.14	0.4	0.068	6.44e-05	-	-	-
20	46801443	rs228217	0.75	0.27	0.14	0.4	0.068	6.44e-05	-	-	-
5	5585303	rs153263	0.79	-0.27	-0.4	-0.14	0.068	6.46e-05	-	KIAA0947	-
11	99854486	rs11222179	0.061	-0.48	-0.71	-0.24	0.12	6.61e-05	CNTN5	-	-
5	5585343	rs153264	0.79	-0.27	-0.4	-0.14	0.068	6.64e-05	-	KIAA0947	-
16	62805243	rs6498872	0.79	0.27	0.14	0.4	0.067	6.66e-05	-	-	-
15	50574621	rs11635546	0.13	-0.34	-0.5	-0.17	0.084	6.7e-05	GABPB1	SLC27A2,HDC	FLJ10038,GABPB1,MIR4712,LOC100129387
1	168907351	rs4656630	0.12	-0.35	-0.52	-0.18	0.087	6.72e-05	-	-	-
1	168906910	rs2003364	0.12	-0.35	-0.52	-0.18	0.088	6.78e-05	-	-	-
7	5526712	rs4724699	0.46	0.22	0.11	0.32	0.054	6.8e-05	FBXL18	TNRC18	ACTB,MIR589
7	5539958	rs7799622	0.33	-0.24	-0.36	-0.12	0.06	6.92e-05	FBXL18	TNRC18,MIR589	ACTB,FSCN1
1	168907072	rs882126	0.12	-0.35	-0.52	-0.18	0.088	6.93e-05	-	-	-
15	101872544	rs2239858	0.53	-0.22	-0.33	-0.11	0.056	6.94e-05	PCSK6	VIMP,LOC100507472,CHSY1,SNRPA1	-
5	5586070	rs153265	0.79	-0.27	-0.4	-0.14	0.068	7.12e-05	-	KIAA0947	-
12	108873872	rs10861932	0.68	0.26	0.13	0.38	0.064	7.17e-05	-	-	FICD,SART3,ISCU
5	5586207	rs153266	0.79	-0.27	-0.4	-0.14	0.068	7.19e-05	-	KIAA0947	-
16	24128397	rs198198	0.55	0.23	0.12	0.34	0.058	7.42e-05	PRKCB	-	-
16	62805728	rs2115414	0.77	0.26	0.13	0.39	0.065	7.52e-05	-	-	-
2	80022046	rs4852163	0.24	0.26	0.13	0.39	0.066	7.52e-05	CTNNA2	-	-
9	38284567	rs341487	0.85	-0.32	-0.47	-0.16	0.08	7.57e-05	-	-	-
11	99856690	rs1349785	0.062	-0.47	-0.7	-0.24	0.12	7.59e-05	CNTN5	-	-
14	22956710	rs227869	0.56	0.23	0.12	0.34	0.058	7.85e-05	-	-	DAD1
9	38282285	rs7037423	0.16	0.32	0.16	0.47	0.08	7.85e-05	-	-	-
9	38285290	rs341485	0.85	-0.32	-0.47	-0.16	0.08	7.85e-05	-	-	-
1	30072549	rs4949306	0.76	-0.27	-0.41	-0.14	0.069	7.88e-05	-	-	-
3	11694467	rs4684792	0.76	0.26	0.13	0.39	0.066	7.9e-05	VGLL4	VGLL4,ATG7	-
6	11214216	rs9295823	0.83	-0.3	-0.45	-0.15	0.076	7.95e-05	NEDD9	C6orf228	-
11	117256436	rs3781981	0.42	-0.22	-0.33	-0.11	0.057	8.18e-05	CEP164	BACE1-AS,BACE1	DSCAML1
11	99828023	rs11222039	0.061	-0.45	-0.68	-0.23	0.12	8.24e-05	CNTN5	-	-
1	119252219	rs10158804	0.13	0.33	0.17	0.5	0.084	8.29e-05	-	-	-
11	99852412	rs11222163	0.059	-0.47	-0.71	-0.24	0.12	8.29e-05	CNTN5	-	-
9	138389740	rs3762067	0.46	0.23	0.11	0.34	0.057	8.3e-05	C9orf116	LOC100506599,PPP1R26	MRPS2,OBP2A,LOC100130954,PAEP,LCN1
11	99880341	rs11222337	0.064	-0.47	-0.7	-0.23	0.12	8.42e-05	CNTN5	-	-
5	76463481	rs7708949	0.073	-0.44	-0.66	-0.22	0.11	8.42e-05	-	ZBED3,SNORA47,LOC728723	PDE8B
11	99840546	rs17134791	0.06	-0.47	-0.7	-0.23	0.12	8.66e-05	CNTN5	-	-
8	130927424	rs2624809	0.21	-0.28	-0.42	-0.14	0.071	8.68e-05	FAM49B	-	MIR5194
20	20998167	rs6132377	0.36	0.23	0.12	0.35	0.059	8.98e-05	-	-	-
11	121007374	rs663319	0.41	-0.22	-0.32	-0.11	0.055	9.01e-05	TECTA	TBCEL	-
5	76463560	rs7721952	0.072	-0.44	-0.65	-0.22	0.11	9.02e-05	-	ZBED3,SNORA47,LOC728723	PDE8B
10	64719340	rs12776743	0.094	0.35	0.18	0.53	0.09	9.09e-05	-	-	-
11	35500592	rs4456236	0.29	0.26	0.13	0.39	0.066	9.1e-05	PAMR1	SLC1A2	-
16	24128365	rs174828	0.5	0.23	0.11	0.34	0.058	9.31e-05	PRKCB	-	-
13	24044546	rs2274928	0.53	-0.21	-0.32	-0.11	0.054	9.32e-05	LINC00327	SACS	TNFRSF19
6	161316970	rs6923460	0.25	-0.25	-0.38	-0.12	0.064	9.32e-05	-	-	MAP3K4
10	64726343	rs10509181	0.095	0.35	0.18	0.53	0.09	9.4e-05	-	-	-
10	64730566	rs11818476	0.095	0.35	0.18	0.53	0.09	9.43e-05	-	-	-
10	64730703	rs11818491	0.095	0.35	0.18	0.53	0.09	9.43e-05	-	-	-
10	64728474	rs12767491	0.095	0.35	0.18	0.53	0.09	9.47e-05	-	-	-
15	50658507	rs11637276	0.19	-0.28	-0.42	-0.14	0.071	9.5e-05	-	FLJ10038,GABPB1,MIR4712,LOC100129387	USP8
10	64725655	rs10509178	0.095	0.35	0.18	0.53	0.09	9.54e-05	-	-	-
8	130896441	rs298608	0.21	-0.28	-0.42	-0.14	0.071	9.55e-05	FAM49B	GSDMC	-
17	10566864	rs201605	0.51	0.23	0.11	0.34	0.059	9.56e-05	-	MYH3	MAGOH2,SCO1,TMEM220,C17orf48
6	161317305	rs1937473	0.25	-0.25	-0.38	-0.12	0.064	9.58e-05	-	-	MAP3K4
6	161317961	rs1937471	0.25	-0.25	-0.38	-0.12	0.064	9.61e-05	-	-	MAP3K4
11	96096973	rs549010	0.93	-0.45	-0.67	-0.22	0.11	9.72e-05	CCDC82	MIR1260B,MAML2	JRKL,JRKL-AS1
10	64678824	rs17797447	0.088	0.36	0.18	0.54	0.093	9.74e-05	-	EGR2	-
18	66559385	rs2051294	0.54	0.22	0.11	0.34	0.057	9.75e-05	CCDC102B	-	-
9	38282378	rs17443500	0.15	0.32	0.16	0.48	0.081	9.76e-05	-	-	-
8	12701924	rs12548516	0.84	-0.29	-0.43	-0.14	0.074	9.79e-05	-	LOC340357,LONRF1	-
1	85705346	rs10747317	0.77	-0.26	-0.39	-0.13	0.067	9.88e-05	-	SYDE2	DDAH1,LOC646626,C1orf52,BCL10
5	76467688	rs10473989	0.073	-0.43	-0.65	-0.22	0.11	9.89e-05	-	ZBED3,SNORA47,LOC728723	PDE8B
8	130921162	rs2624810	0.22	-0.28	-0.42	-0.14	0.071	9.92e-05	FAM49B	-	MIR5194
11	99876601	rs11222313	0.063	-0.46	-0.69	-0.23	0.12	9.96e-05	CNTN5	-	-
6	161318009	rs1937470	0.25	-0.25	-0.37	-0.12	0.064	0.0001	-	-	MAP3K4
9	138396251	rs535	0.46	0.22	0.11	0.34	0.058	0.0001	MRPS2	LOC100506599,C9orf116,PPP1R26	OBP2A,LOC100130954,PAEP,LCN1
