# Supplementary material for: Common Variants in Left/Right Asymmetry Genes and Pathways Are Associated with Relative Hand Skill
Source: PLoS Genet. 2013 Sep 12;9(9):e1003751. doi: 10.1371/journal.pgen.1003751 (PMC3772043; doi:10.1371/journal.pgen.1003751)
Supplement: Table S2 — A list of SNPs with P≤1×10−4 in the relative hand skill GWAS in the general population (n = 2,666). All the genes within 100 kb to the left or right of the SNP are listed, if no gene is present, it is denoted by a dash. EAF = Effect Allele Frequency, β = effect size (standard deviation shift per copy of the effect allele, 95 percent confidence intervals included), SE = standard error. (XLSX) [file pgen.1003751.s006.xlsx]

## Sheet: Sheet1
Chr	Position	Marker	EAF	β	SE	P	Gene	Left Gene(s)	Right Gene(s)
23	132851311	rs7883190	0.62	0.12	0.025	2.08e-06	GPC3	-	-
23	132848355	rs5933366	0.62	0.12	0.025	2.14e-06	GPC3	-	-
23	132828231	rs2267527	0.61	0.11	0.024	2.25e-06	GPC3	-	-
23	132870184	rs11796475	0.61	0.12	0.025	2.37e-06	GPC3	-	-
23	132823205	rs2267524	0.61	0.11	0.024	2.49e-06	GPC3	-	-
23	132823202	rs2267523	0.61	0.11	0.024	2.8e-06	GPC3	-	-
20	11157522	rs6040449	0.63	0.14	0.03	3.92e-06	-	-	LOC339593
20	11157476	rs6040448	0.63	0.14	0.03	3.93e-06	-	-	LOC339593
20	52844426	rs13037755	0.71	0.26	0.057	4.87e-06	-	-	-
20	11179353	rs2207105	0.37	-0.14	0.03	5.73e-06	-	-	LOC339593
20	11150285	rs6040439	0.66	0.14	0.03	6.47e-06	-	-	LOC339593
4	68102080	rs7700004	0.19	0.16	0.036	9.64e-06	-	CENPC1	UBA6,STAP1
4	68097974	rs7660528	0.81	-0.16	0.036	9.67e-06	-	CENPC1	UBA6,STAP1
4	68105033	rs7672027	0.81	-0.16	0.036	9.7e-06	-	CENPC1	UBA6,STAP1
23	132876368	rs12558772	0.61	0.12	0.026	9.83e-06	GPC3	-	-
5	176072947	rs11741729	0.59	-0.13	0.03	1.01e-05	-	MIR4281,SNCB,EIF4E1B,TSPAN17	UNC5A
20	11175697	rs726867	0.66	0.13	0.03	1.03e-05	-	-	LOC339593
20	11157119	rs6074263	0.65	0.13	0.03	1.08e-05	-	-	LOC339593
20	11179875	rs6040476	0.62	0.13	0.03	1.14e-05	-	-	LOC339593
4	68108419	rs10013617	0.19	0.16	0.037	1.2e-05	STAP1	CENPC1	UBA6
9	18766840	rs1549986	0.084	-0.23	0.051	1.23e-05	ADAMTSL1	ADAMTSL1	-
22	45461009	rs801719	0.67	-0.13	0.031	1.26e-05	CERK	GRAMD4	TBC1D22A
4	67924140	rs6419917	0.78	-0.15	0.035	1.34e-05	-	-	CENPC1
6	45895446	rs2894651	0.51	-0.15	0.036	1.38e-05	-	-	CLIC5
6	31321790	rs3130409	0.46	-0.13	0.029	1.39e-05	-	HCG27,TCF19,CCHCR1,POU5F1,PSORS1C3	HLA-C
20	11184424	rs1883952	0.66	0.13	0.03	1.47e-05	-	-	LOC339593
20	11147629	rs6033061	0.33	-0.14	0.032	1.53e-05	-	-	LOC339593
20	11152883	rs2223853	0.35	-0.13	0.03	1.62e-05	-	-	LOC339593
4	68112718	rs2046599	0.19	0.16	0.037	1.67e-05	STAP1	CENPC1	UBA6
20	11186791	rs6040484	0.34	-0.13	0.03	1.68e-05	-	-	LOC339593
3	53253281	rs12493802	0.43	0.12	0.029	1.81e-05	TKT	PRKCD	DCP1A
6	45885772	rs4714875	0.39	-0.14	0.032	1.81e-05	-	-	CLIC5
6	105955716	rs9486077	0.95	0.28	0.066	1.85e-05	PREP	-	-
23	112181619	rs968859	0.43	0.1	0.024	1.95e-05	-	-	-
23	112187659	rs981430	0.43	0.1	0.024	1.95e-05	-	-	-
23	112179757	rs1033439	0.43	0.1	0.024	1.96e-05	-	-	-
23	112189725	rs4829544	0.43	0.1	0.024	1.96e-05	-	-	-
23	132805699	rs1264382	0.72	0.11	0.027	1.96e-05	GPC3	-	-
23	112177928	rs880355	0.43	0.1	0.024	1.97e-05	-	-	-
23	112199687	rs11797987	0.43	0.1	0.024	1.97e-05	-	-	-
23	112212341	rs7883670	0.43	0.1	0.024	1.98e-05	-	-	-
23	112212362	rs7885201	0.43	0.1	0.024	1.98e-05	-	-	-
23	112212458	rs7883842	0.43	0.1	0.024	1.98e-05	-	-	-
23	112213086	rs6642587	0.43	0.1	0.024	2.01e-05	-	-	-
23	132803649	rs1264381	0.72	0.11	0.027	2.01e-05	GPC3	-	-
6	78930833	rs9343745	0.41	-0.12	0.029	2.01e-05	-	-	-
6	78931375	rs9343746	0.59	0.12	0.029	2.01e-05	-	-	-
20	11152258	rs6040441	0.67	0.13	0.03	2.02e-05	-	-	LOC339593
6	78932379	rs9359321	0.41	-0.12	0.029	2.04e-05	-	-	-
23	112213958	rs4829549	0.43	0.1	0.024	2.08e-05	-	-	-
23	112216093	rs6643204	0.43	0.1	0.024	2.1e-05	-	-	-
23	112216523	rs6642588	0.43	0.1	0.024	2.11e-05	-	-	-
23	112172003	rs6568118	0.43	0.1	0.025	2.3e-05	-	-	-
23	112171368	rs6643186	0.43	0.1	0.025	2.31e-05	-	-	-
23	132770856	rs1264380	0.72	0.11	0.026	2.34e-05	GPC3	-	-
23	112169635	rs6643185	0.43	0.1	0.025	2.35e-05	-	-	-
3	21593524	rs1457582	0.4	-0.12	0.029	2.53e-05	ZNF385D	-	-
10	91616051	rs1408584	0.5	0.12	0.028	2.59e-05	-	LOC643529,KIF20B	-
23	112166403	rs3116921	0.43	0.1	0.025	2.64e-05	-	-	-
23	112164546	rs4829535	0.43	0.1	0.025	2.68e-05	-	-	-
6	31155599	rs3132564	0.47	-0.12	0.029	2.73e-05	-	HCG22,MUC21,MUC22	PSORS1C2,CDSN,PSORS1C1,C6orf15,TCF19,CCHCR1,POU5F1,PSORS1C3
3	21591433	rs3860581	0.6	0.12	0.03	2.75e-05	ZNF385D	-	-
4	57308962	rs1479890	0.25	-0.15	0.037	2.78e-05	-	HOPX	SPINK2
3	191019354	rs9881595	0.52	-0.12	0.029	2.86e-05	TP63	-	MIR944
7	26458143	rs1016167	0.24	-0.14	0.034	2.88e-05	LOC441204	SNX10	KIAA0087
2	76339493	rs17703039	0.97	-0.49	0.12	2.89e-05	-	-	-
2	213218816	rs17331220	0.79	0.15	0.036	2.95e-05	-	-	-
10	121055930	rs1563287	0.88	-0.19	0.046	2.98e-05	GRK5	-	MIR4681
23	112020238	rs4829527	0.41	0.1	0.025	2.98e-05	-	AMOT	-
23	112155233	rs6642576	0.43	0.1	0.025	2.98e-05	-	-	-
6	78931886	rs4706690	0.59	0.12	0.029	3.1e-05	-	-	-
7	26461364	rs2391279	0.24	-0.14	0.034	3.12e-05	LOC441204	SNX10	KIAA0087
1	194760363	rs12743252	0.99	-0.79	0.19	3.15e-05	KCNT2	-	MIR4735
23	112208061	rs2092271	0.45	0.11	0.026	3.21e-05	-	-	-
5	176086247	rs7701834	0.47	0.12	0.029	3.23e-05	-	MIR4281,SNCB,EIF4E1B,TSPAN17	UNC5A
2	213255512	rs2371713	0.7	0.14	0.032	3.37e-05	-	-	-
14	77757113	rs17754783	0.15	-0.17	0.041	3.38e-05	-	-	-
11	19208280	rs12273302	0.05	-0.27	0.065	3.4e-05	E2F8	ZDHHC13,CSRP3	-
8	98351892	rs1431891	0.93	0.24	0.058	3.4e-05	-	-	TSPYL5
8	98351819	rs1835743	0.066	-0.24	0.058	3.41e-05	-	-	TSPYL5
23	112136168	rs5929249	0.42	0.1	0.025	3.44e-05	-	-	-
8	98352083	rs2635161	0.93	0.24	0.058	3.44e-05	-	-	TSPYL5
3	55199120	rs1461796	0.79	0.15	0.036	3.45e-05	-	-	-
8	98351365	rs1864729	0.066	-0.24	0.058	3.45e-05	-	-	TSPYL5
14	77748676	rs4903725	0.15	-0.17	0.041	3.46e-05	-	-	-
8	98352805	rs2635162	0.066	-0.24	0.058	3.46e-05	-	-	TSPYL5
8	98351023	rs2583506	0.066	-0.24	0.058	3.51e-05	-	-	TSPYL5
2	213223272	rs11683491	0.23	-0.15	0.035	3.52e-05	-	-	-
8	98350495	rs2853312	0.066	-0.24	0.058	3.52e-05	-	-	TSPYL5
11	19207865	rs12273001	0.95	0.27	0.065	3.57e-05	E2F8	ZDHHC13,CSRP3	-
2	75195055	rs10172781	0.91	-0.21	0.05	3.71e-05	TACR1	MIR5000	-
23	112179852	rs4829542	0.44	0.1	0.024	3.79e-05	-	-	-
23	112033164	rs10521560	0.4	0.1	0.024	3.85e-05	-	AMOT	-
8	98348127	rs2053480	0.066	-0.24	0.058	3.87e-05	-	-	TSPYL5
23	112216851	rs6568130	0.46	0.1	0.024	3.92e-05	-	-	-
23	112033747	rs11796036	0.4	0.1	0.024	4.04e-05	-	AMOT	-
23	112105874	rs3125994	0.43	0.099	0.024	4.06e-05	-	-	-
2	216047504	rs1561299	0.58	-0.12	0.03	4.15e-05	-	FN1	-
23	112037254	rs5929509	0.4	0.1	0.024	4.25e-05	-	AMOT	-
8	98348099	rs2053481	0.93	0.24	0.059	4.29e-05	-	-	TSPYL5
17	26799140	rs178862	0.36	-0.13	0.032	4.3e-05	RAB11FIP4	NF1	MIR4724
7	157005368	rs10949653	0.77	0.17	0.043	4.42e-05	-	-	PTPRN2,MIR153-2
6	78938928	rs4129963	0.59	0.12	0.029	4.46e-05	-	-	-
23	112124519	rs3116911	0.44	0.1	0.025	4.49e-05	-	-	-
8	98331420	rs2116422	0.1	-0.19	0.047	4.53e-05	-	-	TSPYL5
23	112044529	rs1033437	0.4	0.1	0.024	4.58e-05	-	AMOT	-
1	210417942	rs1472224	0.61	-0.12	0.029	4.66e-05	-	DTL	-
15	69529607	rs8037770	0.046	0.27	0.066	4.71e-05	THSD4	-	-
1	210417804	rs4325202	0.39	0.12	0.029	4.73e-05	-	DTL	-
23	112121397	rs2179329	0.45	0.1	0.026	4.78e-05	-	-	-
17	1732883	rs8077346	0.47	0.12	0.028	4.83e-05	RPA1	SMYD4	RTN4RL1
23	112061846	rs3125986	0.4	0.099	0.024	4.89e-05	-	AMOT	-
1	210413975	rs6680653	0.39	0.12	0.029	5.18e-05	-	MIR3122,DTL	-
9	14691851	rs16932197	0.011	0.63	0.16	5.21e-05	-	ZDHHC21	FREM1,CER1
5	176077077	rs4867856	0.37	0.12	0.03	5.26e-05	-	MIR4281,SNCB,EIF4E1B,TSPAN17	UNC5A
2	75191816	rs3771816	0.09	0.2	0.05	5.54e-05	TACR1	MIR5000	-
6	147061069	rs1340994	0.17	0.25	0.063	5.55e-05	ADGB	-	-
2	75191888	rs3771817	0.91	-0.2	0.05	5.56e-05	TACR1	MIR5000	-
2	75192351	rs10210154	0.91	-0.2	0.05	5.57e-05	TACR1	MIR5000	-
23	112095623	rs7880463	0.42	0.098	0.024	5.73e-05	-	-	-
2	112575665	rs10204140	0.021	0.41	0.1	5.8e-05	TMEM87B	MERTK	FBLN7
23	112094343	rs3116898	0.41	0.099	0.025	5.97e-05	-	-	-
3	21576848	rs7650823	0.59	0.12	0.029	6.01e-05	ZNF385D	-	-
3	21577718	rs11919873	0.59	0.12	0.029	6.05e-05	ZNF385D	-	-
1	203603498	rs6676552	0.45	-0.12	0.029	6.1e-05	-	NUAK2,KLHDC8A,TMCC2	LEMD1,MIR135B,LOC284576
6	45885453	rs4714874	0.51	0.12	0.029	6.15e-05	-	-	CLIC5
2	213205335	rs956558	0.21	-0.14	0.036	6.2e-05	-	ERBB4	-
2	213204695	rs931217	0.79	0.14	0.036	6.22e-05	-	ERBB4	-
3	21578255	rs13072036	0.41	-0.12	0.029	6.26e-05	ZNF385D	-	-
3	21578617	rs10460951	0.41	-0.12	0.029	6.27e-05	ZNF385D	-	-
23	112105974	rs3125995	0.42	0.097	0.024	6.3e-05	-	-	-
6	21440915	rs2073001	0.81	-0.15	0.036	6.31e-05	-	-	-
3	65772580	rs1909492	0.58	0.12	0.029	6.38e-05	MAGI1	-	MAGI1-AS1
23	112105696	rs3125993	0.42	0.096	0.024	6.49e-05	-	-	-
2	213194362	rs11693009	0.79	0.14	0.036	6.57e-05	-	ERBB4	-
3	21588038	rs7626779	0.59	0.12	0.029	6.59e-05	ZNF385D	-	-
7	26467707	rs4722598	0.68	0.12	0.031	6.61e-05	LOC441204	SNX10	KIAA0087
23	112088486	rs5929245	0.41	0.098	0.025	6.66e-05	-	-	-
1	203603166	rs1984292	0.45	-0.12	0.029	6.68e-05	-	NUAK2,KLHDC8A,TMCC2	LEMD1,MIR135B,LOC284576
17	70149188	rs562170	0.12	0.19	0.048	6.68e-05	-	C17orf77,CD300C,CD300LD,CD300E	RAB37,CD300LF
10	121074724	rs1020672	0.2	0.15	0.037	6.77e-05	GRK5	-	MIR4681
23	132983972	rs110133	0.47	-0.095	0.024	6.82e-05	-	GPC3	-
15	61009097	rs11634578	0.92	-0.23	0.058	7.05e-05	-	TLN2	-
2	75188586	rs3771815	0.91	-0.2	0.049	7.1e-05	TACR1	MIR5000	-
2	75182814	rs13417600	0.91	-0.2	0.049	7.16e-05	TACR1	MIR5000	-
2	75193000	rs7587891	0.095	0.19	0.049	7.19e-05	TACR1	MIR5000	-
13	40740561	rs1591127	0.059	0.28	0.071	7.26e-05	-	MTRF1,KBTBD7	NAA16
7	81663633	rs3819437	0.6	-0.12	0.03	7.26e-05	CACNA2D1	-	-
9	14702456	rs1154781	0.011	0.62	0.16	7.29e-05	-	ZDHHC21	FREM1,CER1
23	112085869	rs2369554	0.41	0.097	0.024	7.33e-05	-	-	-
12	126001734	rs7307729	0.84	-0.15	0.039	7.47e-05	-	LOC440117	-
17	26797877	rs178858	0.37	-0.12	0.031	7.54e-05	RAB11FIP4	NF1	MIR4724
5	176084353	rs11134996	0.63	-0.12	0.029	7.71e-05	-	MIR4281,SNCB,EIF4E1B,TSPAN17	UNC5A
23	112024846	rs5974348	0.44	0.095	0.024	7.75e-05	-	AMOT	-
23	112024687	rs6568105	0.44	0.095	0.024	7.76e-05	-	AMOT	-
9	109176029	rs12375540	0.17	0.23	0.058	7.8e-05	-	RAD23B	-
5	176085540	rs2358716	0.37	0.12	0.03	7.82e-05	-	MIR4281,SNCB,EIF4E1B,TSPAN17	UNC5A
23	112024271	rs7051392	0.44	0.095	0.024	7.87e-05	-	AMOT	-
23	112025140	rs5974349	0.44	0.095	0.024	7.9e-05	-	AMOT	-
6	78808242	rs1590999	0.54	-0.11	0.028	7.9e-05	-	-	-
6	78809517	rs9448277	0.46	0.11	0.028	7.9e-05	-	-	-
6	78809968	rs1412174	0.46	0.11	0.028	7.9e-05	-	-	-
6	78809978	rs1412175	0.54	-0.11	0.028	7.9e-05	-	-	-
6	78810394	rs2223968	0.54	-0.11	0.028	7.9e-05	-	-	-
6	78818101	rs2144169	0.46	0.11	0.028	7.9e-05	-	-	-
6	78806408	rs4706676	0.54	-0.11	0.028	7.93e-05	-	-	-
6	78805903	rs9361340	0.54	-0.11	0.028	7.94e-05	-	-	-
6	78803479	rs10943509	0.54	-0.11	0.028	7.95e-05	-	-	-
6	78804207	rs9448274	0.54	-0.11	0.028	7.95e-05	-	-	-
6	78801552	rs9361337	0.46	0.11	0.029	7.97e-05	-	-	-
6	78794054	rs9359309	0.54	-0.11	0.029	8e-05	-	-	-
6	78792392	rs1888779	0.46	0.11	0.029	8.01e-05	-	-	-
6	78823528	rs2150822	0.54	-0.11	0.028	8.02e-05	-	-	-
23	133006431	rs2312983	0.53	0.094	0.024	8.03e-05	-	GPC3	-
6	78789880	rs1412171	0.46	0.11	0.029	8.08e-05	-	-	-
6	78824574	rs1331789	0.54	-0.11	0.028	8.08e-05	-	-	-
6	78786562	rs9352555	0.54	-0.11	0.029	8.11e-05	-	-	-
6	78784515	rs9359307	0.46	0.11	0.029	8.14e-05	-	-	-
6	78784532	rs9359308	0.46	0.11	0.029	8.14e-05	-	-	-
14	77758286	rs17827758	0.82	0.15	0.038	8.18e-05	-	-	-
6	78783474	rs2207350	0.46	0.11	0.029	8.18e-05	-	-	-
23	112018026	rs4829526	0.45	0.096	0.024	8.26e-05	-	AMOT	-
23	112022773	rs2213995	0.45	0.096	0.024	8.26e-05	-	AMOT	-
23	112015379	rs1858820	0.45	0.096	0.024	8.27e-05	-	AMOT	-
23	112020347	rs4829463	0.45	0.096	0.024	8.27e-05	-	AMOT	-
6	78829380	rs944579	0.53	-0.11	0.028	8.27e-05	-	-	-
4	70381761	rs1389930	0.94	-0.24	0.061	8.33e-05	UGT2B4	-	-
23	112032684	rs11796331	0.44	0.095	0.024	8.35e-05	-	AMOT	-
9	14704575	rs7847525	0.011	0.62	0.16	8.7e-05	-	ZDHHC21	FREM1,CER1
6	78825916	rs12524999	0.54	-0.11	0.028	8.87e-05	-	-	-
21	45087049	rs9974306	0.33	-0.13	0.033	9.04e-05	-	UBE2G2,SUMO3	LOC100505746,PTTG1IP,FAM207A,C21orf67,ITGB2
3	21592818	rs7637584	0.42	-0.12	0.029	9.04e-05	ZNF385D	-	-
7	157012184	rs10235058	0.54	0.12	0.03	9.04e-05	-	-	PTPRN2,MIR153-2
2	161478821	rs13406739	0.1	-0.2	0.052	9.15e-05	-	-	-
6	23446247	rs17274705	0.31	-0.12	0.031	9.16e-05	-	-	-
17	1708196	rs11656253	0.41	-0.13	0.034	9.21e-05	RPA1	SERPINF1,SMYD4	RTN4RL1
4	68072436	rs355499	0.92	-0.21	0.053	9.24e-05	CENPC1	-	UBA6,STAP1
6	78843697	rs7746269	0.46	0.11	0.028	9.26e-05	-	-	-
6	78845996	rs2210391	0.46	0.11	0.028	9.27e-05	-	-	-
6	78846596	rs9443509	0.46	0.11	0.028	9.28e-05	-	-	-
6	78853860	rs1331809	0.54	-0.11	0.028	9.31e-05	-	-	-
6	78855584	rs9448288	0.46	0.11	0.028	9.43e-05	-	-	-
15	86171266	rs13313527	0.37	-0.11	0.029	9.62e-05	-	-	NTRK3
6	121800606	rs3805787	0.79	0.14	0.035	9.68e-05	GJA1	-	-
7	89857773	rs13222379	0.23	0.13	0.034	9.69e-05	GTPBP10	C7orf63	CLDN12
2	33071541	rs219158	0.62	0.12	0.03	9.7e-05	LTBP1	LOC100271832,LINC00486	-
2	33071624	rs219159	0.62	0.12	0.03	9.71e-05	LTBP1	LOC100271832,LINC00486	-
8	41074604	rs11776952	0.27	-0.14	0.035	9.78e-05	-	-	-
22	45460823	rs801720	0.38	0.13	0.032	9.88e-05	CERK	GRAMD4	TBC1D22A
6	78789980	rs1412172	0.47	0.11	0.029	9.91e-05	-	-	-
2	112583068	rs13431260	0.98	-0.39	0.1	9.99e-05	TMEM87B	MERTK	FBLN7
2	33070791	rs219157	0.38	-0.12	0.03	9.99e-05	LTBP1	LOC100271832,LINC00486	-
23	112033502	rs5973987	0.45	0.094	0.024	0.0001	-	AMOT	-
