# Supplementary material for: Common Variants in Left/Right Asymmetry Genes and Pathways Are Associated with Relative Hand Skill
Source: PLoS Genet. 2013 Sep 12;9(9):e1003751. doi: 10.1371/journal.pgen.1003751 (PMC3772043; doi:10.1371/journal.pgen.1003751)
Supplement: Table S3 — Fifteen phenotypes that contain between 10 and 100 genes, and cause asymmetry defects when knocked out in mice, were tested using MAGENTA for an enrichment of SNPs with low P values. The observed number of genes were compared to the expected using a cut-off that equals the 95th percentile of all gene P values (compare to the 75th percentile cutoff in Table 4). P values were then adjusted for multiple testing using an FDR correction. (XLSX) [file pgen.1003751.s007.xlsx]

## Sheet: MAGENTA_pval_GeneSetEnrichAnaly
Mouse Phenotype ID	Phenotype	No. Genes	Median Size / KB	Mean Size	Expected	Observed	Adjusted P
MP:0010429	abnormal heart left ventricle outflow tract morphology	47	42	83	2	2	0.630264
MP:0003922	abnormal heart right atrium morphology	20	50	87	1	2	0.25126
MP:0009569	abnormal left lung morphology	22	51	89	1	4	0.030825
MP:0001706	abnormal left-right axis patterning	62	48	73	3	5	0.244744
MP:0009570	abnormal right lung morphology	32	68	120	2	7	0.0057
MP:0000644	dextrocardia	26	64	113	1	5	0.0212
MP:0000284	double outlet right ventricle	87	47	92	4	6	0.251592
MP:0002625	heart left ventricle hypertrophy	48	29	107	2	3	0.347577
MP:0000276	heart right ventricle hypertrophy	25	18	96	1	0	0.91566
MP:0004133	heterotaxia	42	46	80	2	6	0.03238
MP:0000542	left-sided isomerism	17	64	92	1	4	0.02345
MP:0004158	right aortic arch	36	27	80	2	3	0.2435
MP:0000531	right pulmonary isomerism	15	39	77	1	2	0.193743
MP:0000508	right-sided isomerism	16	46	88	1	2	0.187575
MP:0002766	situs inversus	24	63	103	1	3	0.150267
