# Supplementary material for: Common Variants in Left/Right Asymmetry Genes and Pathways Are Associated with Relative Hand Skill
Source: PLoS Genet. 2013 Sep 12;9(9):e1003751. doi: 10.1371/journal.pgen.1003751 (PMC3772043; doi:10.1371/journal.pgen.1003751)
Supplement: Table S4 — After removing the known association in PCSK6 from the analysis, in the relative hand skill GWAS meta-analysis of individuals with reading disability, there remains an over-representation of highly associated SNPs within human orthologs of genes involved in causing LR asymmetry phenotypes when knocked out in mice. Fifteen phenotypes that contain between 10 and 100 genes, and cause asymmetry defects when knocked out in mice, were tested for an enrichment of SNPs with low P values. We used an enrichment cut-off that equals the 75th percentile of all gene P values. P values were then adjusted for multiple testing using an FDR correction. (XLSX) [file pgen.1003751.s008.xlsx]

## Sheet: MAGENTA_pval_GeneSetEnrichAnaly
Mouse Phenotype ID	Phenotype	Genes	Median Gene Size / KB	Mean Gene Size / KB	Expected	Observed	Adjusted P
MP:0010429	abnormal heart left ventricle outflow tract morphology	47	42	83	12	13	0.413592
MP:0003922	abnormal heart right atrium morphology	20	50	87	5	4	0.729514
MP:0009569	abnormal left lung morphology	22	51	89	6	8	0.220612
MP:0001706	abnormal left-right axis patterning	61	46	71	15	19	0.241433
MP:0009570	abnormal right lung morphology	31	66	117	8	15	0.0217
MP:0000644	dextrocardia	25	62	110	6	10	0.101533
MP:0000284	double outlet right ventricle	86	46	91	22	34	0.022
MP:0002625	heart left ventricle hypertrophy	48	29	107	12	12	0.5667
MP:0000276	heart right ventricle hypertrophy	25	18	96	6	3	0.93522
MP:0004133	heterotaxia	41	45	77	10	17	0.0519
MP:0000542	left-sided isomerism	16	60	86	4	7	0.0944286
MP:0004158	right aortic arch	36	27	80	9	14	0.09116
MP:0000531	right pulmonary isomerism	15	39	77	4	5	0.34891
MP:0000508	right-sided isomerism	16	46	88	4	5	0.388818
MP:0002766	situs inversus	24	63	103	6	11	0.04405
