# Supplementary material for: Common Variants in Left/Right Asymmetry Genes and Pathways Are Associated with Relative Hand Skill
Source: PLoS Genet. 2013 Sep 12;9(9):e1003751. doi: 10.1371/journal.pgen.1003751 (PMC3772043; doi:10.1371/journal.pgen.1003751)
Supplement: Table S5 — In the relative hand skill general population GWAS, there is an over-representation of highly associated SNPs within human orthologs of genes involved in causing LR asymmetry phenotypes when knocked out in mice. We tested four phenotypes that contain between 10 and 100 genes, causing asymmetry defects when knocked out in mice, and showed enrichment of SNPs with low P values in the RD cohorts meta-analysis. We used an enrichment cut-off that equals the 75th percentile of all gene P values. P values were then adjusted for multiple testing using an FDR correction. (XLSX) [file pgen.1003751.s009.xlsx]

## Sheet: Sheet1
Mouse Phenotype ID	Phenotype	No. Genes	Median Gene Size / KB	Mean Gene Size / KB	Expected	Observed	Adjusted P
MP:0009570	abnormal right lung morphology	31	70	123	8	9	0.318025
MP:0000284	double outlet right ventricle	85	47	90	21	32	0.0194
MP:0004133	heterotaxia	40	50	82	10	16	0.0255333
MP:0002766	situs inversus	23	64	106	6	11	0.023
