# Supplementary material for: Common Variants in Left/Right Asymmetry Genes and Pathways Are Associated with Relative Hand Skill
Source: PLoS Genet. 2013 Sep 12;9(9):e1003751. doi: 10.1371/journal.pgen.1003751 (PMC3772043; doi:10.1371/journal.pgen.1003751)
Supplement: Table S7 — GWAS results based on imputations from HapMap data. A list of SNPs with P≤1×10−4 from the relative hand skill meta-analysis in individuals with RD (n = 728). All the genes within 100 kb to the left or right of the SNP are listed, if no gene is present, it is denoted by a dash. EAF = Effect Allele Frequency, β = effect size (standard deviation shift per copy of the effect allele, 95 percent confidence intervals included), SE = standard error. Results are very similar to those obtained using 1000 Genomes data for imputation (see Table S1). (XLSX) [file pgen.1003751.s011.xlsx]

## Sheet: P1x10-4_mapped_latex_gwama_hapm
Chr	Pos	rsnum	EAF	β	95U	95L	SE	P	effects in each cohort	Gene	Left Genes	Right Genes
15	99681512	rs4965830	0.22	0.3	0.19	0.42	0.06	4.94e-07	+++	PCSK6	VIMP,LOC100507472,CHSY1,SNRPA1	-
15	99682995	rs7182874	0.21	0.3	0.19	0.42	0.061	5.54e-07	+++	PCSK6	VIMP,LOC100507472,CHSY1,SNRPA1	-
15	99692646	rs11855415	0.57	-0.32	-0.45	-0.19	0.064	7.28e-07	---	PCSK6	VIMP,LOC100507472,CHSY1,SNRPA1	-
15	99686708	rs752028	0.22	0.29	0.18	0.41	0.06	9.12e-07	+++	PCSK6	VIMP,LOC100507472,CHSY1,SNRPA1	-
1	118945955	rs10802047	0.38	-0.25	-0.36	-0.15	0.054	2.37e-06	---	-	-	-
16	61356353	rs2962462	0.56	0.29	0.17	0.41	0.062	2.4e-06	+++	-	-	-
15	54523770	rs6493858	0.41	0.25	0.14	0.35	0.053	3.62e-06	-++	MNS1,TEX9	-	-
7	5491331	rs10216189	0.39	-0.24	-0.34	-0.14	0.051	3.77e-06	---	FBXL18	TNRC18	ACTB,MIR589
1	118944402	rs4659109	0.36	0.24	0.14	0.35	0.053	4.08e-06	+++	-	-	-
1	118950951	rs10802049	0.37	-0.24	-0.35	-0.14	0.053	4.15e-06	---	-	-	-
1	118948407	rs12137431	0.36	0.24	0.14	0.35	0.053	4.16e-06	+++	-	-	-
1	118945296	rs4463652	0.37	-0.24	-0.35	-0.14	0.053	4.17e-06	---	-	-	-
1	118954140	rs10923630	0.37	-0.24	-0.35	-0.14	0.053	4.17e-06	---	-	-	-
1	118958734	rs1742854	0.37	-0.24	-0.35	-0.14	0.053	4.19e-06	---	-	-	-
1	118941911	rs4658990	0.36	0.24	0.14	0.35	0.053	4.2e-06	+++	-	-	-
1	118941220	rs12138163	0.36	0.24	0.14	0.35	0.053	4.21e-06	+++	-	-	-
1	118950462	rs12120076	0.37	-0.24	-0.35	-0.14	0.053	4.22e-06	---	-	-	-
1	118951707	rs4659111	0.37	-0.24	-0.35	-0.14	0.053	4.24e-06	---	-	-	-
14	22026550	rs227869	0.32	-0.25	-0.36	-0.14	0.055	4.3e-06	---	-	-	DAD1
1	118927854	rs1911166	0.36	0.24	0.14	0.35	0.053	4.38e-06	+++	-	-	-
7	5495409	rs4724701	0.4	-0.23	-0.33	-0.13	0.051	4.83e-06	---	FBXL18	TNRC18	ACTB,MIR589
1	118918997	rs10754383	0.36	0.24	0.14	0.35	0.053	4.97e-06	+++	-	-	-
1	118955476	rs10157240	0.37	-0.24	-0.35	-0.14	0.053	5.02e-06	---	-	-	-
15	99680812	rs1871978	0.18	0.29	0.16	0.41	0.063	5.3e-06	+++	PCSK6	VIMP,LOC100507472,CHSY1,SNRPA1	-
15	99681096	rs9806256	0.55	-0.29	-0.41	-0.16	0.064	6.36e-06	---	PCSK6	VIMP,LOC100507472,CHSY1,SNRPA1	-
7	5496448	rs4077245	0.34	0.23	0.13	0.33	0.051	6.44e-06	+++	FBXL18	TNRC18	ACTB,MIR589
1	118925334	rs1343298	0.36	0.24	0.14	0.34	0.054	7.45e-06	+++	-	-	-
7	5493238	rs4724699	0.39	-0.23	-0.33	-0.13	0.051	7.74e-06	---	FBXL18	TNRC18	ACTB,MIR589
7	5494240	rs7799970	0.39	-0.23	-0.33	-0.13	0.051	7.84e-06	---	FBXL18	TNRC18	ACTB,MIR589
1	118939750	rs4659105	0.37	-0.24	-0.35	-0.14	0.054	8.01e-06	---	-	-	-
15	54509167	rs3817406	0.33	-0.24	-0.35	-0.14	0.054	8.07e-06	+--	MNS1,TEX9	-	-
16	61363229	rs2115414	0.56	0.28	0.16	0.41	0.063	8.44e-06	+++	-	-	-
11	35452017	rs1996369	0.21	0.27	0.15	0.39	0.062	8.73e-06	+++	PAMR1	SLC1A2	-
7	5499183	rs4560713	0.39	-0.23	-0.33	-0.13	0.051	9.23e-06	---	FBXL18	TNRC18	ACTB,MIR589,FSCN1
3	11669467	rs4684792	0.18	-0.28	-0.4	-0.16	0.063	9.28e-06	---	VGLL4	VGLL4,ATG7	-
16	61354422	rs2962461	0.57	0.27	0.15	0.39	0.061	9.34e-06	+++	-	-	-
15	54465022	rs12900678	0.33	-0.24	-0.34	-0.13	0.054	9.47e-06	+--	TEX9	-	MNS1
4	83304147	rs6825436	0.45	0.25	0.14	0.36	0.056	9.61e-06	+++	-	-	-
16	61398245	rs2408330	0.57	0.28	0.15	0.4	0.063	9.91e-06	+++	-	-	-
16	61352312	rs2052871	0.17	-0.28	-0.4	-0.16	0.063	1.02e-05	---	-	-	-
16	61407078	rs2962457	0.57	0.28	0.15	0.4	0.062	1.05e-05	+++	-	-	-
15	54375897	rs2718952	0.33	-0.24	-0.34	-0.13	0.053	1.09e-05	+--	-	RFX7	TEX9
11	35453181	rs7478896	0.2	0.27	0.15	0.39	0.061	1.18e-05	+++	PAMR1	SLC1A2	-
11	35453342	rs1878379	0.2	0.27	0.15	0.39	0.061	1.18e-05	+++	PAMR1	SLC1A2	-
15	54360102	rs2682070	0.33	-0.23	-0.34	-0.13	0.054	1.18e-05	+--	-	RFX7	TEX9
15	54514094	rs11630363	0.4	0.24	0.13	0.34	0.054	1.18e-05	-++	MNS1,TEX9	-	-
16	61373425	rs2962469	0.16	-0.27	-0.4	-0.15	0.063	1.19e-05	---	-	-	-
16	61362744	rs6498872	0.58	0.28	0.15	0.4	0.064	1.2e-05	+++	-	-	-
11	35456941	rs4638283	0.53	-0.27	-0.39	-0.15	0.062	1.28e-05	---	PAMR1	SLC1A2	-
15	48466483	rs8027243	0.15	-0.3	-0.43	-0.16	0.068	1.29e-05	---	-	FLJ10038,GABPB1,MIR4712,LOC100129387	USP8
21	27215671	rs2830581	0.6	0.31	0.17	0.45	0.071	1.33e-05	+++	ADAMTS5	ADAMTS1	MIR4759
18	64725259	rs7238095	0.34	-0.23	-0.34	-0.13	0.053	1.36e-05	---	CCDC102B	-	-
8	12746295	rs12548516	0.62	-0.3	-0.44	-0.17	0.069	1.36e-05	---	-	LOC340357,LONRF1	-
15	54345306	rs2249090	0.42	0.23	0.13	0.34	0.053	1.38e-05	-++	-	RFX7	TEX9
15	54491462	rs2303441	0.33	-0.23	-0.34	-0.13	0.054	1.41e-05	+--	TEX9	-	MNS1
11	35453635	rs7106288	0.53	-0.27	-0.39	-0.15	0.061	1.43e-05	---	PAMR1	SLC1A2	-
15	54474651	rs6493856	0.4	0.23	0.13	0.34	0.054	1.45e-05	-++	TEX9	-	MNS1
15	54365123	rs2725854	0.33	-0.23	-0.34	-0.13	0.053	1.49e-05	+--	-	RFX7	TEX9
15	54344710	rs2718934	0.39	0.23	0.13	0.34	0.053	1.51e-05	-++	-	RFX7	-
15	48383362	rs7164798	0.61	0.3	0.16	0.43	0.069	1.52e-05	+++	GABPB1	SLC27A2,HDC	FLJ10038,MIR4712,LOC100129387
15	54510024	rs3784552	0.41	0.24	0.13	0.35	0.055	1.52e-05	-++	MNS1,TEX9	-	-
15	48396147	rs11631197	0.13	-0.3	-0.43	-0.16	0.069	1.53e-05	---	GABPB1	SLC27A2,HDC	FLJ10038,MIR4712,LOC100129387
11	35456010	rs938655	0.2	0.26	0.14	0.39	0.061	1.54e-05	+++	PAMR1	SLC1A2	-
15	48390631	rs7175150	0.61	0.3	0.16	0.43	0.069	1.68e-05	+++	GABPB1	SLC27A2,HDC	FLJ10038,MIR4712,LOC100129387
15	48391851	rs4775873	0.61	0.3	0.16	0.43	0.069	1.68e-05	+++	GABPB1	SLC27A2,HDC	FLJ10038,MIR4712,LOC100129387
4	27557103	rs2192542	0.68	0.46	0.25	0.67	0.11	1.7e-05	+++	-	-	-
15	54441417	rs12905782	0.39	0.23	0.13	0.34	0.054	1.73e-05	-++	-	-	MNS1,TEX9
15	54489647	rs1549452	0.33	-0.23	-0.34	-0.13	0.054	1.76e-05	+--	TEX9	-	MNS1
7	33052916	rs7776847	0.57	0.27	0.15	0.39	0.063	1.77e-05	+++	NT5C3	NT5C3,FKBP9	RP9,BBS9
15	48374628	rs8024514	0.61	0.29	0.16	0.43	0.069	1.94e-05	+++	GABPB1	SLC27A2,HDC	FLJ10038,MIR4712,LOC100129387
15	48371995	rs12908591	0.12	-0.29	-0.43	-0.16	0.069	1.95e-05	---	GABPB1	SLC27A2,HDC	FLJ10038,MIR4712,LOC100129387
15	54377564	rs2718955	0.4	0.23	0.12	0.33	0.053	1.98e-05	-++	-	RFX7	TEX9
15	48445799	rs11637276	0.14	-0.28	-0.42	-0.15	0.067	2e-05	---	-	FLJ10038,GABPB1,MIR4712,LOC100129387	USP8
12	119901033	rs1169288	0.23	0.26	0.14	0.38	0.062	2.02e-05	+++	HNF1A	SPPL3,HNF1A-AS1	OASL,C12orf43
11	35456470	rs7102175	0.21	0.26	0.14	0.38	0.061	2.04e-05	+++	PAMR1	SLC1A2	-
15	54430168	rs2460646	0.33	-0.23	-0.33	-0.12	0.054	2.05e-05	+--	-	-	MNS1,TEX9
16	61335136	rs919371	0.57	0.28	0.15	0.4	0.065	2.09e-05	+++	-	-	-
11	35452573	rs16927509	0.53	-0.26	-0.38	-0.14	0.061	2.1e-05	---	PAMR1	SLC1A2	-
18	64710365	rs2051294	0.33	-0.23	-0.33	-0.12	0.054	2.13e-05	---	CCDC102B	-	-
11	35452527	rs16927508	0.21	0.26	0.14	0.38	0.061	2.15e-05	+++	PAMR1	SLC1A2	-
16	61359652	rs974873	0.15	-0.27	-0.4	-0.15	0.064	2.16e-05	---	-	-	-
11	35454309	rs11033141	0.21	0.26	0.14	0.38	0.061	2.17e-05	+++	PAMR1	SLC1A2	-
21	27291531	rs2830609	0.17	-0.27	-0.4	-0.15	0.064	2.17e-05	---	-	MIR4759,ADAMTS5	-
16	61374046	rs2962470	0.57	0.27	0.15	0.4	0.064	2.18e-05	+++	-	-	-
15	99679686	rs3825921	0.28	0.24	0.13	0.35	0.056	2.23e-05	+++	PCSK6	VIMP,LOC100507472,CHSY1,SNRPA1	-
15	54467613	rs17819438	0.33	-0.23	-0.33	-0.12	0.054	2.25e-05	+--	TEX9	-	MNS1
15	54524589	rs7170307	0.34	-0.22	-0.33	-0.12	0.053	2.26e-05	+--	MNS1,TEX9	-	-
15	48445650	rs7167471	0.18	-0.25	-0.37	-0.14	0.06	2.27e-05	---	-	FLJ10038,GABPB1,MIR4712,LOC100129387	USP8
1	101998338	rs12022918	0.3	0.24	0.13	0.34	0.056	2.36e-05	+++	-	-	OLFM3
2	180277231	rs2008230	0.19	-0.27	-0.4	-0.15	0.065	2.37e-05	---	ZNF385B	-	-
1	102029531	rs11164304	0.31	0.23	0.12	0.34	0.055	2.39e-05	+++	-	-	DNAJA1P5,OLFM3
15	48477363	rs934638	0.6	0.31	0.17	0.45	0.073	2.42e-05	+++	-	FLJ10038,GABPB1,MIR4712,LOC100129387	USP8
1	102022373	rs10782852	0.42	-0.23	-0.34	-0.12	0.054	2.48e-05	---	-	-	DNAJA1P5,OLFM3
15	54511956	rs795790	0.38	-0.23	-0.34	-0.12	0.055	2.5e-05	+--	MNS1,TEX9	-	-
15	54361343	rs2682071	0.38	0.23	0.12	0.33	0.054	2.53e-05	-++	-	RFX7	TEX9
16	61442777	rs1364242	0.13	-0.28	-0.41	-0.15	0.067	2.78e-05	---	-	-	-
15	48457010	rs12595107	0.14	-0.28	-0.41	-0.15	0.067	2.8e-05	---	-	FLJ10038,GABPB1,MIR4712,LOC100129387	USP8
1	118961013	rs6685605	0.35	-0.22	-0.33	-0.12	0.053	2.82e-05	---	-	-	-
16	61443941	rs1366539	0.6	0.28	0.15	0.41	0.067	2.84e-05	+++	-	-	-
13	80924890	rs17274376	0.37	0.22	0.12	0.33	0.053	2.93e-05	+++	-	-	-
15	54342913	rs2947021	0.4	0.22	0.12	0.33	0.053	2.95e-05	-++	-	RFX7	-
3	11681197	rs3846116	0.12	-0.3	-0.45	-0.16	0.073	3.09e-05	---	VGLL4	VGLL4	-
8	131041167	rs837224	0.17	-0.27	-0.4	-0.14	0.065	3.26e-05	---	FAM49B	FAM49B	MIR5194,ASAP1
18	64740094	rs4891350	0.46	0.23	0.12	0.33	0.054	3.28e-05	+++	CCDC102B	-	-
1	101994671	rs10493963	0.43	-0.22	-0.33	-0.12	0.054	3.3e-05	---	-	-	OLFM3
15	48361913	rs11635546	0.64	0.35	0.18	0.51	0.083	3.5e-05	+++	GABPB1	SLC27A2,HDC	FLJ10038,GABPB1,MIR4712,LOC100129387
15	48392877	rs11636908	0.63	0.31	0.16	0.46	0.075	3.55e-05	+++	GABPB1	SLC27A2,HDC	FLJ10038,MIR4712,LOC100129387
5	143108784	rs325232	0.29	-0.23	-0.34	-0.12	0.056	3.92e-05	---	-	MIR5197	HMHB1
3	11679885	rs4444693	0.12	-0.31	-0.46	-0.16	0.075	4.01e-05	---	VGLL4	VGLL4	-
1	3395156	rs4648505	0.64	-0.32	-0.48	-0.17	0.079	4.13e-05	---	MEGF6	ARHGEF16,PRDM16	MIR551A
13	80924347	rs9574882	0.38	0.22	0.11	0.32	0.053	4.14e-05	+++	-	-	-
11	35457168	rs4456236	0.21	0.25	0.13	0.37	0.061	4.17e-05	+++	PAMR1	SLC1A2	-
18	64751059	rs10503134	0.28	-0.22	-0.33	-0.12	0.054	4.26e-05	---	CCDC102B	-	-
18	32331683	rs1708708	0.33	0.22	0.12	0.33	0.054	4.28e-05	+++	FHOD3	-	-
15	48351650	rs8034597	0.63	0.31	0.16	0.46	0.076	4.3e-05	+++	-	SLC27A2,HDC	FLJ10038,GABPB1,MIR4712,LOC100129387
3	11678635	rs11715990	0.12	-0.29	-0.43	-0.15	0.072	4.32e-05	---	VGLL4	VGLL4	-
1	102014029	rs1020368	0.3	0.22	0.11	0.32	0.054	4.35e-05	+++	-	-	DNAJA1P5,OLFM3
8	130918913	rs298622	0.16	-0.27	-0.39	-0.14	0.065	4.44e-05	---	-	GSDMC	FAM49B
8	14890385	rs2046099	0.45	0.22	0.12	0.33	0.054	4.45e-05	+++	SGCZ	-	-
13	80906506	rs9635040	0.38	0.21	0.11	0.32	0.052	4.54e-05	+++	-	-	-
15	54532597	rs1477590	0.37	0.22	0.12	0.33	0.055	4.55e-05	-++	MNS1	TEX9	-
5	102124818	rs467186	0.31	-0.21	-0.31	-0.11	0.052	4.67e-05	---	-	-	-
5	102110675	rs444366	0.3	-0.22	-0.32	-0.11	0.053	4.73e-05	---	-	-	-
6	95116904	rs885717	0.22	0.24	0.13	0.36	0.06	4.82e-05	+++	-	-	-
19	16267034	rs390017	0.48	0.23	0.12	0.34	0.056	4.86e-05	+++	-	AP1M1	EPS15L1,KLF2
14	22027328	rs1483971	0.28	-0.23	-0.34	-0.12	0.056	4.87e-05	---	-	-	DAD1
5	102104449	rs647343	0.31	-0.21	-0.31	-0.11	0.052	5.01e-05	---	-	-	-
5	102107037	rs382946	0.43	0.21	0.11	0.31	0.052	5.02e-05	+++	-	-	-
15	48358736	rs4775872	0.62	0.3	0.16	0.45	0.075	5.03e-05	+++	GABPB1	SLC27A2,HDC	FLJ10038,GABPB1,MIR4712,LOC100129387
5	102106486	rs451819	0.43	0.21	0.11	0.31	0.052	5.05e-05	+++	-	-	-
1	119083695	rs17022367	0.64	-0.33	-0.49	-0.17	0.081	5.06e-05	---	-	-	-
5	102105029	rs2657459	0.31	-0.21	-0.31	-0.11	0.052	5.07e-05	---	-	-	-
5	102106956	rs1645534	0.31	-0.21	-0.31	-0.11	0.052	5.08e-05	---	-	-	-
5	102107061	rs370175	0.31	-0.21	-0.31	-0.11	0.052	5.08e-05	---	-	-	-
15	48357328	rs12923	0.11	-0.3	-0.45	-0.16	0.075	5.09e-05	---	GABPB1	SLC27A2,HDC	FLJ10038,GABPB1,MIR4712,LOC100129387
5	102108789	rs425025	0.43	0.21	0.11	0.31	0.052	5.12e-05	+++	-	-	-
5	102109175	rs369099	0.31	-0.21	-0.31	-0.11	0.052	5.13e-05	---	-	-	-
5	102109419	rs369875	0.31	-0.21	-0.31	-0.11	0.052	5.13e-05	---	-	-	-
15	48365086	rs12440811	0.62	0.29	0.15	0.44	0.072	5.14e-05	+++	GABPB1	SLC27A2,HDC	FLJ10038,GABPB1,MIR4712,LOC100129387
8	90164239	rs1681437	0.053	-0.42	-0.62	-0.21	0.1	5.14e-05	---	-	-	-
3	106820842	rs894934	0.1	-0.35	-0.51	-0.18	0.085	5.18e-05	---	-	ALCAM	CBLB
1	101999451	rs7536591	0.43	-0.22	-0.33	-0.11	0.054	5.24e-05	---	-	-	OLFM3
5	102109733	rs442443	0.43	0.21	0.11	0.31	0.052	5.27e-05	+++	-	-	-
5	102115977	rs401320	0.31	-0.21	-0.31	-0.11	0.052	5.29e-05	---	-	-	-
5	102115171	rs438126	0.43	0.21	0.11	0.31	0.052	5.3e-05	+++	-	-	-
5	102117341	rs419099	0.31	-0.21	-0.31	-0.11	0.052	5.32e-05	---	-	-	-
1	119087224	rs12039075	0.087	0.33	0.17	0.5	0.083	5.41e-05	+++	-	-	-
5	102119969	rs382964	0.31	-0.21	-0.31	-0.11	0.052	5.41e-05	---	-	-	-
3	106821036	rs894932	0.64	0.35	0.18	0.52	0.087	5.45e-05	+++	-	ALCAM	CBLB
11	35451463	rs11033140	0.22	0.24	0.13	0.36	0.06	5.54e-05	+++	PAMR1	SLC1A2	-
5	102126481	rs466235	0.43	0.21	0.11	0.31	0.052	5.54e-05	+++	-	-	-
5	102112723	rs439009	0.31	-0.21	-0.31	-0.11	0.052	5.57e-05	---	-	-	-
11	98104490	rs11216681	0.098	-0.31	-0.47	-0.16	0.078	5.62e-05	---	-	-	-
11	98087309	rs1430468	0.1	-0.3	-0.45	-0.16	0.076	5.67e-05	---	-	-	-
1	102011793	rs1470438	0.43	-0.22	-0.32	-0.11	0.054	5.78e-05	---	-	-	DNAJA1P5,OLFM3
15	76440618	rs2037348	0.16	-0.27	-0.4	-0.14	0.067	5.85e-05	---	-	WDR61,CRABP1,DNAJA4	IREB2
5	102128424	rs187717	0.31	-0.21	-0.31	-0.11	0.052	5.91e-05	---	-	-	-
5	143099704	rs325247	0.42	0.22	0.11	0.33	0.056	5.95e-05	+++	-	MIR5197	HMHB1
3	71339152	rs6549381	0.61	0.29	0.15	0.43	0.073	5.98e-05	+++	FOXP1	FOXP1	-
8	130990344	rs2624810	0.57	0.27	0.14	0.4	0.066	5.98e-05	+++	FAM49B	-	MIR5194
8	130996606	rs2624809	0.16	-0.27	-0.4	-0.14	0.066	6.07e-05	---	FAM49B	-	MIR5194
4	93727204	rs13101814	0.58	0.25	0.13	0.38	0.063	6.08e-05	+++	GRID2	-	-
9	4299006	rs4567095	0.23	-0.22	-0.32	-0.11	0.054	6.12e-05	---	-	GLIS3	-
5	102110267	rs379574	0.31	-0.21	-0.31	-0.11	0.052	6.2e-05	---	-	-	-
5	102111253	rs694481	0.31	-0.21	-0.31	-0.11	0.052	6.22e-05	---	-	-	-
15	54333504	rs2713935	0.38	-0.22	-0.32	-0.11	0.054	6.25e-05	+--	-	RFX7	-
4	93865524	rs10516912	0.12	-0.3	-0.44	-0.15	0.074	6.27e-05	---	GRID2	-	-
5	102113818	rs441226	0.31	-0.21	-0.31	-0.11	0.052	6.3e-05	---	-	-	-
5	102114244	rs451598	0.31	-0.21	-0.31	-0.11	0.052	6.31e-05	---	-	-	-
5	102114333	rs450667	0.42	0.21	0.11	0.31	0.052	6.31e-05	+++	-	-	-
5	102102936	rs421696	0.42	0.21	0.11	0.31	0.052	6.34e-05	+++	-	-	-
5	102115631	rs585901	0.42	0.21	0.11	0.31	0.052	6.35e-05	+++	-	-	-
16	61343739	rs1428819	0.58	0.26	0.13	0.38	0.064	6.42e-05	+++	-	-	-
16	61343279	rs1428822	0.15	-0.26	-0.38	-0.13	0.064	6.43e-05	---	-	-	-
16	61343431	rs2408348	0.15	-0.26	-0.38	-0.13	0.064	6.43e-05	---	-	-	-
16	61343516	rs1428821	0.15	-0.26	-0.38	-0.13	0.064	6.43e-05	---	-	-	-
16	61343565	rs1428820	0.58	0.26	0.13	0.38	0.064	6.43e-05	+++	-	-	-
16	61339945	rs2962431	0.15	-0.26	-0.38	-0.13	0.064	6.44e-05	---	-	-	-
8	130933995	rs439184	0.16	-0.26	-0.39	-0.13	0.066	6.45e-05	---	FAM49B	GSDMC	-
16	61337386	rs1428824	0.58	0.26	0.13	0.38	0.064	6.46e-05	+++	-	-	-
16	61336100	rs2962438	0.58	0.26	0.13	0.38	0.064	6.47e-05	+++	-	-	-
5	102121899	rs694832	0.42	0.21	0.11	0.31	0.052	6.54e-05	+++	-	-	-
5	102122037	rs2431329	0.42	0.21	0.11	0.31	0.052	6.55e-05	+++	-	-	-
12	119974903	rs11065406	0.36	-0.21	-0.31	-0.11	0.053	6.57e-05	---	-	HNF1A,OASL,C12orf43,HNF1A-AS1	P2RX7
14	91821953	rs2025074	0.56	0.25	0.13	0.38	0.064	6.58e-05	+++	-	-	SLC24A4
8	130937545	rs837083	0.16	-0.26	-0.39	-0.13	0.066	6.6e-05	---	FAM49B	GSDMC	-
11	35443622	rs10501139	0.5	-0.24	-0.35	-0.12	0.059	6.61e-05	---	PAMR1	SLC1A2	-
11	35442813	rs7112485	0.5	-0.23	-0.35	-0.12	0.059	6.64e-05	---	PAMR1	SLC1A2	-
15	55904829	rs12913297	0.44	-0.22	-0.33	-0.11	0.055	6.65e-05	---	-	-	-
16	24035866	rs174828	0.37	0.22	0.11	0.32	0.054	6.68e-05	+++	PRKCB	-	-
15	48459712	rs4775878	0.14	-0.27	-0.4	-0.14	0.067	6.71e-05	---	-	FLJ10038,GABPB1,MIR4712,LOC100129387	USP8
11	35443114	rs7128765	0.5	-0.23	-0.35	-0.12	0.059	6.78e-05	---	PAMR1	SLC1A2	-
11	98096519	rs11216640	0.099	-0.31	-0.46	-0.16	0.077	6.8e-05	---	-	-	-
7	5494901	rs10807949	0.3	-0.21	-0.32	-0.11	0.054	6.93e-05	---	FBXL18	TNRC18	ACTB,MIR589
3	71342884	rs12714772	0.6	0.29	0.15	0.43	0.072	6.95e-05	+++	FOXP1	FOXP1	-
7	5490020	rs7806101	0.43	-0.21	-0.32	-0.11	0.054	6.96e-05	---	FBXL18	TNRC18	ACTB,MIR589
15	54547432	rs7181320	0.36	-0.22	-0.32	-0.11	0.054	7.05e-05	+--	-	MNS1,TEX9	-
16	61343783	rs1428818	0.58	0.26	0.13	0.38	0.064	7.1e-05	+++	-	-	-
18	64728564	rs12962140	0.46	0.22	0.11	0.33	0.056	7.15e-05	+++	CCDC102B	-	-
3	71339772	rs6549382	0.12	-0.29	-0.43	-0.15	0.073	7.21e-05	---	FOXP1	FOXP1	-
13	80879843	rs1334385	0.35	-0.21	-0.32	-0.11	0.053	7.26e-05	---	-	-	-
11	95736621	rs549010	0.68	-0.43	-0.65	-0.22	0.11	7.29e-05	---	CCDC82	MIR1260B,MAML2	JRKL,JRKL-AS1
4	83273473	rs4550918	0.24	-0.23	-0.34	-0.12	0.058	7.34e-05	---	-	-	-
10	3797852	rs4259743	0.67	0.38	0.19	0.57	0.097	7.38e-05	+++	-	-	KLF6
16	85267232	rs12932673	0.14	-0.28	-0.41	-0.14	0.069	7.41e-05	---	-	FOXL1	-
13	80885258	rs9565661	0.37	0.21	0.1	0.31	0.052	7.5e-05	+++	-	-	-
13	80925101	rs9574883	0.39	0.21	0.11	0.31	0.052	7.52e-05	+++	-	-	-
18	64726739	rs12970524	0.46	0.22	0.11	0.33	0.055	7.52e-05	+++	CCDC102B	-	-
19	16265660	rs423644	0.26	-0.23	-0.34	-0.11	0.057	7.66e-05	---	-	AP1M1	EPS15L1,KLF2
11	99333233	rs11222039	0.046	-0.43	-0.64	-0.22	0.11	7.74e-05	---	CNTN5	-	-
16	13146455	rs150064	0.26	0.21	0.11	0.32	0.054	7.89e-05	0++	SHISA9	-	-
18	64757780	rs12957357	0.44	0.21	0.11	0.32	0.054	7.92e-05	+++	CCDC102B	-	-
18	64725025	rs11660484	0.46	0.22	0.11	0.33	0.055	7.98e-05	+++	CCDC102B	-	-
18	64725718	rs12965053	0.27	-0.22	-0.33	-0.11	0.055	7.98e-05	---	CCDC102B	-	-
13	80882466	rs2876766	0.34	-0.21	-0.31	-0.1	0.052	8.06e-05	---	-	-	-
1	119169498	rs1766799	0.64	-0.32	-0.48	-0.16	0.081	8.15e-05	---	-	-	TBX15
5	102107076	rs370166	0.42	0.21	0.1	0.31	0.052	8.17e-05	+++	-	-	-
16	61334909	rs2162952	0.57	0.25	0.13	0.38	0.064	8.21e-05	+++	-	-	-
3	71340877	rs939840	0.61	0.29	0.14	0.43	0.073	8.27e-05	+++	FOXP1	FOXP1	-
5	102130439	rs258130	0.31	-0.21	-0.31	-0.1	0.052	8.28e-05	---	-	-	PAM
15	55904092	rs752989	0.29	0.22	0.11	0.32	0.055	8.29e-05	+++	-	-	-
15	99693939	rs2086678	0.39	-0.21	-0.31	-0.1	0.053	8.35e-05	---	PCSK6	VIMP,LOC100507472,CHSY1,SNRPA1	PCSK6
5	102131507	rs258139	0.31	-0.21	-0.31	-0.1	0.052	8.35e-05	---	-	-	PAM
11	99361900	rs1349785	0.047	-0.44	-0.65	-0.22	0.11	8.42e-05	---	CNTN5	-	-
5	102124643	rs460657	0.33	-0.2	-0.3	-0.1	0.052	8.42e-05	---	-	-	-
18	64714016	rs2156061	0.35	0.21	0.1	0.31	0.053	8.43e-05	+++	CCDC102B	-	-
3	71341076	rs939841	0.12	-0.29	-0.43	-0.14	0.073	8.43e-05	---	FOXP1	FOXP1	-
19	16268011	rs12985716	0.26	-0.23	-0.34	-0.11	0.057	8.46e-05	---	-	AP1M1	EPS15L1,KLF2
5	102121044	rs401114	0.32	-0.2	-0.3	-0.1	0.051	8.46e-05	---	-	-	-
5	102131950	rs258136	0.42	0.2	0.1	0.31	0.052	8.5e-05	+++	-	-	PAM
17	68095922	rs718072	0.12	-0.28	-0.42	-0.14	0.072	8.77e-05	---	LOC100499467	-	SLC39A11,LINC00511
14	91809914	rs2093290	0.54	0.26	0.13	0.39	0.066	8.79e-05	+++	-	-	SLC24A4
5	102124324	rs462957	0.32	-0.2	-0.3	-0.1	0.051	8.86e-05	---	-	-	-
6	76107087	rs6453825	0.24	-0.22	-0.33	-0.11	0.056	9.06e-05	---	FILIP1	TMEM30A,LOC100506804,COX7A2	-
8	73104051	rs17812163	0.66	-0.36	-0.54	-0.18	0.092	9.13e-05	---	TRPA1,LOC100132891	-	-
8	90163326	rs1681444	0.68	0.4	0.2	0.6	0.1	9.16e-05	+++	-	-	-
1	3379587	rs2185639	0.65	-0.32	-0.49	-0.16	0.083	9.17e-05	---	ARHGEF16	PRDM16	MIR551A,MEGF6
5	102080501	rs6875170	0.4	0.2	0.1	0.3	0.052	9.18e-05	+++	-	-	-
11	35453516	rs938654	0.51	-0.23	-0.34	-0.11	0.058	9.34e-05	---	PAMR1	SLC1A2	-
11	98078215	rs11216529	0.62	0.29	0.15	0.44	0.074	9.34e-05	+++	-	-	-
15	99690067	rs2239858	0.35	0.21	0.1	0.31	0.053	9.37e-05	+++	PCSK6	VIMP,LOC100507472,CHSY1,SNRPA1	PCSK6
19	59916888	rs12982559	0.51	0.23	0.11	0.34	0.058	9.37e-05	+++	-	LILRB4,LILRB1,LILRP2	KIR2DL4,KIR2DL1,KIR2DL3,KIR3DL3
16	61341498	rs2408351	0.59	0.25	0.13	0.38	0.065	9.42e-05	+++	-	-	-
17	68095860	rs718073	0.61	0.28	0.14	0.42	0.072	9.43e-05	+++	LOC100499467	-	SLC39A11,LINC00511
1	118919112	rs10802044	0.38	0.21	0.11	0.32	0.054	9.47e-05	+++	-	-	-
1	119063221	rs6688928	0.095	0.31	0.15	0.46	0.079	9.55e-05	+++	-	-	-
11	98102198	rs2897423	0.63	0.3	0.15	0.45	0.076	9.63e-05	+++	-	-	-
11	35415609	rs599773	0.51	-0.23	-0.35	-0.12	0.059	9.67e-05	---	PAMR1	SLC1A2	-
2	45190363	rs868714	0.48	-0.21	-0.32	-0.11	0.055	9.67e-05	---	-	-	UNQ6975
1	3394087	rs2821041	0.079	0.33	0.16	0.5	0.085	9.71e-05	+++	-	ARHGEF16,PRDM16	MIR551A,MEGF6
7	5506484	rs7799622	0.24	-0.22	-0.33	-0.11	0.056	9.71e-05	---	FBXL18	TNRC18,MIR589	ACTB,FSCN1
2	45194079	rs13027491	0.58	-0.26	-0.39	-0.13	0.066	9.73e-05	---	-	-	UNQ6975
5	102075657	rs1833585	0.33	-0.2	-0.3	-0.1	0.052	9.92e-05	---	-	-	-
8	90160686	rs1240034	0.063	-0.39	-0.59	-0.2	0.1	9.98e-05	---	-	-	-
15	48359893	rs12910368	0.1	-0.29	-0.44	-0.15	0.076	0.0001	---	GABPB1	SLC27A2,HDC	FLJ10038,GABPB1,MIR4712,LOC100129387
