# Supplementary material for: Common Variants in Left/Right Asymmetry Genes and Pathways Are Associated with Relative Hand Skill
Source: PLoS Genet. 2013 Sep 12;9(9):e1003751. doi: 10.1371/journal.pgen.1003751 (PMC3772043; doi:10.1371/journal.pgen.1003751)
Supplement: Table S8 — MAGENTA pathway analysis based on imputations from HapMap data. Fifteen phenotypes that contain between 10 and 100 genes, and cause asymmetry defects when knocked out in mice, were tested using MAGENTA for an enrichment of SNPs with low P values. P values were then adjusted for multiple testing using an FDR correction. Results are very similar to those obtained using 1000 Genomes data for imputations (see Table 4). (XLSX) [file pgen.1003751.s012.xlsx]

## Sheet: MAGENTA_pval_GeneSetEnrichAnaly
Mouse Phenotype ID	Phenotype	no. genes	Median size / kb	Mean size / KB	Adjusted P
MP:0010429	abnormal heart left ventricle outflow tract morphology	46	44	84	0.219289
MP:0003922	abnormal heart right atrium morphology	20	50	86	0.492307
MP:0009569	abnormal left lung morphology	21	53	93	0.27584
MP:0001706	abnormal left-right axis patterning	58	50	77	0.2317
MP:0009570	abnormal right lung morphology	30	74	127	0.0316
MP:0000644	dextrocardia	25	66	110	0.05742
MP:0000284	double outlet right ventricle	82	48	87	0.0447
MP:0002625	heart left ventricle hypertrophy	49	26	94	0.416392
MP:0000276	heart right ventricle hypertrophy	25	18	95	0.91616
MP:0004133	heterotaxia	39	53	84	0.0330667
MP:0000542	left-sided isomerism	15	66	102	0.0607
MP:0004158	right aortic arch	33	27	78	0.119867
MP:0000531	right pulmonary isomerism	14	46	82	0.433364
MP:0000508	right-sided isomerism	15	53	93	0.412139
MP:0002766	situs inversus	23	64	106	0.121386
